# Supplementary material for: Influence of Surface Cleaning on Quantum Efficiency, Lifetime and Surface Morphology of p-GaN:Cs Photocathodes
Source: Micromachines (Basel). 2022 May 29;13(6):849. doi: 10.3390/mi13060849 (PMC9227593; doi:10.3390/mi13060849)
Supplement: Supplementary file 1 [file micromachines-13-00849-s001.zip]

Archive with 1 entries (1 files):
- micromachines-1740287-supplementary.pdf
